# Supplementary material for: Gaussian Mixture Modeling of Hemispheric Lateralization for Language in a Large Sample of Healthy Individuals Balanced for Handedness
Source: PLoS One. 2014 Jun 30;9(6):e101165. doi: 10.1371/journal.pone.0101165 (PMC4076312; doi:10.1371/journal.pone.0101165)
Supplement: Table S1 — Raw data of the study sample. (XLSX) [file pone.0101165.s001.xlsx]

## Sheet: Table S1.xls
SEX	AGE	EDUC	MP	RESP HAND	ES	SP	HFLI
H	30	20	D	MD	88.2353	55	58
H	57	20	G	MD	-71.4286	57.5	52
H	53	15	D	MD	100	59	-1.6
F	30	20	G	MD	-100	56.5	68
F	31	20	D	MD	100	55	45
H	27	20	D	MD	100	56	86
F	34	20	G	MD	-100	55.5	-0.7
H	34	15	D	MD	100	58	62
F	29	18	D	MD	64.7059	57	50
F	28	20	D	MD	100	56	15
H	26	12	D	MD	100	59	42
F	27	19	D	MD	100	54	57
H	40	20	D	MD	100	58.5	-2.8
H	45	20	D	MD	60	59	-21
H	36	14	D	MD	100	59.5	79
H	24	16	D	MD	100	57.5	-2.1
H	24	18	D	MD	80	59.5	63
F	22	18	D	MD	100	54	77
F	24	19	D	MD	100	56	61
F	28	20	D	MD	100	54.5	67
F	24	18	D	MD	88.2353	54.5	59
H	26	20	D	MD	50	58	70
H	40	14	D	MD	100	56.5	49
H	33	17	D	MD	100	59.5	39
H	32	20	D	MD	100	58.5	54
H	38	12	D	MD	100	59.5	43
F	30	20	D	MD	100	56	47
F	27	18	D	MD	100	58.5	49
F	20	14	D	MD	100	60	67
F	25	17	G	MG	-33.3333	55	44
H	26	17	D	MD	100	58.5	64
H	36	20	D	MD	100	56.5	48
H	23	19	D	MD	100	58	30
H	34	20	D	MD	62.5	58.5	36
F	25	17	D	MD	76.4706	55	49
F	27	19	G	MD	-52.9412	55.5	61
F	31	12	G	MD	-41.1765	58	35
H	24	18	G	MG	-100	56.5	73
H	27	17	G	MD	-33.3333	55	-36
H	20	14	G	MD	-60	57.5	45
F	20	14	G	MD	-33.3333	55.5	14
H	24	14	G	MD	-44.4444	52	52
H	22	16	G	MD	-100	58	73
F	20	13	G	MD	0	55	61
F	22	15	G	MD	-44.4444	57	-58
H	25	16	D	MD	100	58	47
H	23	16	G	MD	-100	56	50
H	22	14	G	MG	-46.6667	58	74
F	23	12	G	MD	-50	56	57
F	19	13	G	MD	-33.3333	56	68
H	23	14	G	MD	-55.5556	55.5	42
H	21	15	G	MD	-37.5	56	6.1
H	39	12	G	MD	-76.4706	59	74
F	42	20	G	MD	-22.2222	55.5	78
H	21	14	G	MD	-55.5556	59.5	53
F	24	17	G	MD	-6.66667	56.5	75
F	27	17	G	MG	-100	54.5	82
H	24	17	G	MD	-22.2222	59.5	70
H	18	13	G	MD	-77.7778	58	76
H	19	14	G	MD	-88.8889	58.5	48
H	23	17	G	MD	17.6471	57.5	67
H	18	13	G	MG	-100	58	-8
F	24	17	G	MD	-88.2353	56	53
H	26	18	G	MD	-75	61	59
H	24	14	G	MD	-87.5	59.5	-68
H	19	14	G	MD	11.1111	61	35
F	29	16	G	MD	-100	58	-15
F	21	14	G	MD	-88.8889	57	31
F	18	13	G	MD	-76.4706	56	70
F	20	14	G	MD	-87.5	55	58
F	23	16	G	MD	-100	53	60
H	18	12	G	MD	-22.2222	59	75
H	21	14	G	MD	-77.7778	58	53
F	20	14	G	MG	-77.7778	55.5	65
H	18	13	G	MD	-64.7059	58	76
H	20	14	G	MG	-100	57.5	81
H	22	14	G	MG	-66.6667	58.5	71
F	24	15	G	MD	0	55	38
H	34	17	G	MD	-77.7778	57	-15
F	20	13	G	MD	0	56	68
F	18	12	G	MD	-46.6667	54	51
H	23	13	G	MD	-57.1429	58.5	18
H	28	14	G	MD	-66.6667	61	5
F	20	12	G	MD	-100	54	79
H	20	12	G	MD	-100	60	55
F	18	12	G	MD	-11.1111	54	57
F	18	12	G	MD	0	56	57
H	20	14	G	MD	-100	62	-5.4
H	26	20	G	MD	-87.5	60	35
H	26	12	G	MD	-44.4444	60.5	-42
H	21	15	D	MD	100	58.5	36
H	23	15	D	MD	100	58.5	57
H	23	12	G	MD	-100	60	61
F	33	15	G	MD	-29.4118	55	67
H	21	14	G	MD	-76.4706	58	37
F	22	15	G	MD	-100	54	-72
F	21	13	G	MD	-52.9412	57.5	-27
F	18	12	G	MD	-100	53	60
H	23	15	D	MD	100	60.5	17
F	21	15	D	MD	88.2353	57	59
F	23	15	D	MD	100	54.5	38
F	21	15	D	MD	57.1429	57	59
F	20	13	G	MD	-100	57.5	62
F	21	14	G	MD	-100	58.5	60
F	21	13	G	MD	-77.7778	56.5	63
H	26	11	D	MD	100	58.5	65
H	18	12	G	MD	-100	60	42
H	18	11	G	MG	-100	59	55
H	19	13	G	MD	41.1765	59.5	71
H	26	14	G	MD	11.1111	58	81
H	30	14	G	MG	-55.5556	58	73
H	47	12	G	MD	-100	59	11
H	26	20	G	MD	-100	58	12
F	20	14	G	MD	-100	55	70
F	26	15	G	MD	-55.5556	56	46
F	36	15	D	MD	100	54	69
F	44	12	D	MD	100	57	72
F	24	17	D	MD	100	57	-23
H	21	13	D	MD	77.7778	57.5	76
F	36	14	D	MD	76.4706	53	69
F	20	14	D	MD	77.7778	55	55
H	29	14	D	MD	86.6667	59.5	40
F	19	14	D	MD	77.7778	54.5	69
H	21	15	D	MD	64.7059	57.5	59
H	21	15	D	MD	100	58	64
F	22	17	D	MD	100	56.5	42
F	23	16	D	MD	100	54.5	-45
H	20	14	D	MD	76.4706	57.4	54
H	38	14	D	MD	100	58	66
F	22	16	D	MD	100	57.5	65
H	21	15	D	MD	100	57	48
H	22	15	D	MD	100	60	67
H	21	15	D	MD	77.7778	59	67
F	20	15	D	MD	88.2353	57.5	46
H	21	15	D	MD	100	58.5	64
H	23	17	G	MD	-60	60.5	36
H	29	15	D	MD	100	58	41
F	25	18	G	MD	-100	58	73
H	22	17	G	MG	-100	58	83
F	23	16	D	MD	100	56	71
H	28	20	G	MD	-12.5	58	56
H	21	16	G	MD	-87.5	57	60
F	25	19	D	MD	100	55	59
H	33	19	G	MD	-41.1765	56	79
F	22	17	G	MD	-100	55.5	66
F	22	16	D	MD	100	53	67
F	30	17	G	MD	-76.4706	53	-33
H	24	18	G	MD	-100	57.5	79
F	28	20	G	MD	22.2222	53	31
H	39	12	D	MD	100	58.8	51
H	22	16	G	MD	-88.8889	56	-58
F	23	16	G	MD	-87.5	56	29
F	28	16	G	MD	-100	57	-25
F	23	15	G	MD	-66.6667	58	60
H	33	14	D	MD	100	59	59
F	23	16	G	MD	-52.9412	55.5	62
H	23	17	G	MD	-100	61.5	66
F	22	16	G	MD	-100	55.5	69
F	46	12	D	MD	100	55.5	62
H	33	20	G	MD	33.3333	58.5	50
F	21	16	G	MD	-100	56	49
F	23	15	G	MD	-11.1111	54	62
F	23	17	G	MD	-77.7778	54	74
H	23	15	G	MD	-100	58	71
F	20	15	D	MD	100	56	74
F	21	17	G	MD	-75	57	-55
F	22	16	D	MD	88.2353	56.5	79
H	23	16	D	MD	77.7778	58	74
F	25	17	G	MD	37.5	54	65
F	21	16	D	MD	100	58	16
F	24	16	D	MD	85.7143	54	66
F	22	17	G	MD	-77.7778	54	-65
F	52	15	G	MD	-50	53	65
F	27	16	G	MD	-5.88235	57	85
H	21	16	G	MD	-77.7778	59.5	74
F	30	12	G	MD	-33.3333	55	40
H	23	13	G	MD	-100	59	47
F	22	17	G	MD	-100	54	43
F	31	20	G	MD	-73.3333	57	-11
H	35	20	G	MD	17.6471	57	52
H	22	15	G	MD	-100	59	57
H	19	13	G	MD	-100	58	78
H	19	13	G	MD	-52.9412	58	51
F	21	13	G	MD	-100	57	-21
H	24	15	G	MG	-100	58	77
H	25	14	G	MG	-88.8889	58.5	52
H	25	17	G	MD	-66.6667	60	69
H	21	13	G	MD	-76.4706	56	75
F	22	16	D	MD	100	54	78
H	30	20	D	MD	100	59	54
F	22	13	G	MD	-100	56	6.1
H	23	16	G	MD	-88.8889	57.5	61
F	22	14	G	MD	-100	55	-67
F	20	14	G	MD	-28.5714	54	70
H	21	17	G	MD	0	60	66
H	19	13	G	MD	-100	59	49
H	23	18	D	MD	86.6667	59	34
H	23	17	D	MD	100	60	-5.1
H	23	17	D	MD	100	59	59
F	28	14	D	MD	100	57	70
F	32	14	D	MD	100	56	49
H	23	17	D	MD	85.7143	60	57
H	41	17	D	MD	100	60.5	55
H	23	17	D	MD	100	57.5	50
F	22	16	D	MD	77.7778	55	42
F	31	20	D	MD	77.7778	57	9.6
H	29	16	D	MD	88.8889	59	72
F	23	15	D	MD	77.7778	56	53
H	24	15	D	MD	87.5	58.5	73
H	30	20	D	MD	100	56.5	50
F	25	15	D	MD	100	54	59
F	22	16	D	MD	100	55	67
F	24	17	D	MD	100	56	70
H	23	17	D	MD	77.7778	59.5	64
F	22	16	D	MD	100	55	71
H	28	20	D	MD	87.5	58	62
F	25	20	G	MD	-100	54.5	64
F	25	17	D	MD	88.2353	55	58
H	21	16	D	MD	88.8889	58	73
F	25	17	D	MD	100	55	71
F	28	14	D	MD	86.6667	56.5	67
F	24	12	D	MD	100	53.5	60
H	33	14	D	MD	100	55	81
F	26	15	D	MD	100	56	62
F	21	16	D	MD	100	56	49
H	21	13	G	MG	-64.7059	58	-20
F	22	16	D	MD	100	56.5	61
F	27	13	D	MD	100	57	78
F	27	16	D	MD	100	55	76
F	27	17	D	MD	100	56	58
F	30	17	D	MD	88.8889	55	46
H	24	15	D	MD	100	57.5	35
H	26	17	D	MD	88.8889	56	67
F	22	15	D	MD	66.6667	55.5	61
H	26	15	D	MD	100	59.5	59
F	22	16	D	MD	88.2353	54.5	66
H	22	16	D	MD	100	58	70
F	21	16	D	MD	87.5	54	60
H	20	15	D	MD	88.2353	55.5	71
F	28	14	D	MD	100	57.5	76
H	29	20	D	MD	88.2353	57	75
F	30	15	D	MD	100	55.5	42
H	31	14	D	MD	100	58	62
F	24	15	D	MD	100	56.5	44
H	25	20	D	MD	100	58	47
H	45	15	G	MD	-87.5	56	77
F	25	16	G	MD	-100	58	74
F	24	16	G	MD	0	56.5	72
H	23	16	G	MD	25	59.5	74
H	25	19	G	MD	55.5556	61.5	37
F	23	18	D	MD	100	55	63
F	21	15	G	MD	-75	54	71
F	27	17	D	MD	100	55	78
F	25	16	G	MD	-64.7059	56.5	-13
H	24	16	D	MD	88.8889	57.5	2.4
H	23	16	D	MD	41.1765	58.5	64
F	25	16	D	MD	100	57	-3.5
H	26	20	D	MD	100	56	65
F	22	14	D	MD	100	56	61
H	28	15	D	MD	100	60	8.9
H	20	14	G	MD	-100	60	67
H	20	14	G	MD	-42.8571	57	49
F	22	16	D	MD	100	57.5	55
F	20	14	G	MD	-100	57	57
F	23	16	D	MD	76.4706	55	52
H	22	17	G	MG	-100	60	-20
H	18	13	G	MD	0	60	11
H	24	12	G	MD	-46.6667	58	30
H	38	14	G	MG	-100	56.5	-61
F	42	20	D	MD	100	56	75
F	20	16	D	MD	100	53	60
F	36	12	G	MG	-100	55.5	-66
H	22	17	D	MD	88.8889	57.5	83
H	18	14	G	MD	9.09091	57	54
H	33	17	D	MD	100	57.5	76
F	20	15	G	MD	0	55.8	66
F	22	14	G	MG	-75	54	72
F	21	15	D	MD	100	54.5	61
F	20	14	D	MD	100	54.5	44
H	20	14	G	MD	-100	59	70
F	37	15	D	MD	100	56	68
H	28	12	G	MD	-33.3333	57	72
H	18	13	G	MD	-100	57	-67
H	22	16	D	MD	88.2353	57.5	77
F	29	15	D	MD	100	56.5	69
F	24	15	G	MD	-77.7778	54	60
H	19	13	G	MD	-87.5	57	53
F	20	14	G	MD	-100	54	76
H	23	14	D	MD	100	57	26
F	21	15	G	MD	-41.1765	56.5	70
F	20	15	G	MD	-5.88235	58	61
H	34	12	D	MD	100	59	28
H	23	17	D	MD	100	60	70
F	20	14	G	MD	-100	55	65
H	20	14	D	MD	100	57	37
H	19	14	G	MD	-50	59	57
H	25	16	D	MD	100	55	63
